# Supplementary material for: The Electrochemical Behavior of Ti in Human Synovial Fluids
Source: Materials (Basel). 2022 Feb 25;15(5):1726. doi: 10.3390/ma15051726 (PMC8910938; doi:10.3390/ma15051726)
Supplement: Supplementary file 1 [file materials-15-01726-s001.zip]

Archive with 1 entries (1 files):
- materials-1603022-supplementary.pdf
